# Supplementary material for: Invisible Pursuit: A Scoping Review of Global Policy for Continuity of Care of Vulnerable Infants Under 6 Months and Their Mothers in Low- and Middle-Income Countries
Source: Children (Basel). 2025 Oct 2;12(10):1328. doi: 10.3390/children12101328 (PMC12563175; doi:10.3390/children12101328)
Supplement: Supplementary file 1 [file children-12-01328-s001.zip]

Archive with 1 entries (1 files):
- children-3857931-supplementary.pdf
